# Supplementary material for: Left atrial voltage, circulating biomarkers of fibrosis, and atrial fibrillation ablation. A prospective cohort study
Source: PLoS One. 2018 Jan 2;13(1):e0189936. doi: 10.1371/journal.pone.0189936 (PMC5749720; doi:10.1371/journal.pone.0189936)
Supplement: S1 supporting information — (XLSX) [file pone.0189936.s001.xlsx]

## Sheet: Ablation
Patient	Age at ablation	Height	Weight	BSA	BMI	Gender (M=0 F=1)	BP systolic	BP Diastolic	BPM	Persistent	Paroxysmal	BB	BB	Ca blocker	Rate Ca blocker	Dig	Dig	Amio	Amio	Flecainide	Flecainide	Anticoag	Aspirin	ACE	ACE	ARB	ARB	Statin	Statin	Diuretic	Loop	Thiazide	Aldost ant	HTN	DM	IHD	MI	CKD	Asthma	COPD	CVA	TIA	OSA	Previous malignancy	HCM	DCM	Prev thyrotox	Prev hypothyroid	Prev flutter ab
AB1	49.6274	181	115	2.40457	35.1027	0	107	64	114	1	0	Bisoprolol	1	Amlodipine 10				200	1			Warfarin		Perindopril 8	1			Simvastatin 20	1	Furosemide 40	1			1	0	0	0	0	0	1	0	0	1	0	0	0	0	0	0
AB2	77.2247	160	61	1.64655	23.8281	1	145	85	62	0	1	Bisoprolol 1.25	1									Rivaroxaban								0				0	0	0	0	0	0	0	0	0	0	0	0	0	0	0	0
AB3	43.2027	191	103	2.33767	28.2339	0	107	78	79	1	0											Warfarin						Atorvastatin 40	1	0				0	0	0	0	0	0	0	1	0	0	0	0	0	0	0	0
AB4	54.6219	176	100	2.21108	32.2831	0	108	84	145	1	0			Adizem XL	1							Warfarin		Ramipril	1					0				1	0	0	0	0	0	1	0	0	1	0	0	0	0	0	0
AB5	62.011	188	109	2.38584	30.8397	0	141	98	63	1	0	Bisoprolol 10	1	Adizem 90 BD	1	250	1					Warfarin		Ramipril 10	1			Atorvastatin 20	1	Furosemide 40	1			1	0	0	0	0	0	0	0	0	0	0	0	0	0	0	0
AB6	57.3753	188	133	2.63544	37.6301	0	170	107	91	0	1	Nebivolol 2.5	1									Warfarin		Ramipril 2.5	1			Atorvastatin 40	1	Furosemide 20	1			1	1	0	0	0	0	0	0	0	0	0	0	0	0	0	0
AB7	66.6027	152	66	1.66933	28.5665	0	119	78	56	0	1											Warfarin		Ramipril 2.5	1			Rosuvastatin 10	1	0				1	0	0	0	0	0	0	0	1	0	0	0	0	0	0	0
AB8	66.6164	154	82	1.87291	34.5758	1	112	50	70	0	1											Warfarin		Ramipril	1			Rosuvastatin	1	0				1	0	0	0	0	0	0	0	0	0	0	0	0	0	0	0
AB9	64.8027	154	58	1.57515	24.4561	1	110	52	66	0	1	Bisoprolol 2.5	1							100	1	Warfarin	75 OD							0				0	0	0	0	0		0	0	0		0	0	0	0	0	0
AB10	72.5233	178	80	1.98886	25.2493	0	131	90	80	0	1	Bisoprolol 2.5	1							100	1	Apixaban								0				0	0	0	0	0	0	0	0	0	0	0	0	0	0	0	0
AB11	69.5096	173	105	2.24629	35.083	0	131	97	96	1	0			Adizem 120	1							Warfarin								0				1	1	0	0	0	0	0	0	0	0	0	0	0	0	0	0
AB12	62.4356	174	82	1.99081	27.0842	0	99	60	74	1	0	Nebivolol 10	1									Warfarin		Ramipril 2.5 BD	1			Simvastatin 40	1	0				0	1	1	0	0	0	0	0	0	0	0	0	0	0	0	0
AB13	52.9452	183	119	2.45951	35.5341	0	120	80	50	0	1	Bisoprolol 7.5	1									Dabigatran 150 BD		Ramipril 7.5	1			Simvastatin 20	1	0				0	0	0	0	0	0	0	0	0	0	0	0	0	0	0	0
AB14	37.7068	191	97	2.26857	26.5892	0	128	97	74	0	1	Bisoprolol 2.5	1									Warfarin								0				0	0	0	0	0	0	0	0	0	0	0	0	0	0	0	0
AB15	49.4	187	127	2.56845	36.3179	0	140	81	65	0	1	Bisoprolol	1							200	1	Warfarin								0				0	0	0	0	0	0	0	0	0	0	0	0	0	0	0	0
AB16	51.389	182	126	2.52389	38.0389	0	126	88	94	0	1							100	1			Warfarin	75			Irbesartan 150	1			Furosemide 80	1			0	0	1	0	0	0	0	0	0	0	1	0	0	0	0	0
AB17	60.1808	180	111	2.35584	34.2593	0	177	91	84	1	0	0		Felodipine 2.5		0				0		Warfarin	0	Ramipril 10	1	0		Simvastatin 20	1	0				1	0	0	0	0	0	0	0	0	0	1	0	0	0	0	0
AB18	66.4877	177	77	1.94572	24.5779	0	171	80	68	0	1	Atenolol 25mg BD	1									Warfarin				Irbesartan 150	1	Atorvastatin 20	1					1	0	0	0	0	0	0	0	0	0	0	0	0	0	0	0
AB19	65.3507	169	73	1.8512	25.5593	1	143	92	100	1	0	bisop 7.5	1			250	1					Warfarin						Rosuvastatin 10	1					0	0	0	0	0	0	0	0	0	0	0	0	0	0	0	0
AB20	49.2548	183	116	2.42831	34.6382	0	122	74	62	0	1	Bisoprolol 2.5 BD	1									Warfarin						Simvastatin 40	1					0	1	0	0	0	0	0	0	0	0	0	0	0	0	0	0
AB21	34.5507	173	64	1.75373	21.3839	1	109	100	160	1	0	Bisoprolol 10	1									Dabigatran 150 BD												0	0	0	0	0	0	0	0	0	0	0	0	0	0	0	0
AB22	49.2192	186	95	2.21548	27.4598	0	110	72	54	0	1											Warfarin												0	0	0	0	0	0	0	0	0	0	1	0	0	0	0	0
AB23	49.7863	157	101	2.09874	40.9753	1	103	65	60	0	1											Warfarin						simvastatin 40	1					0	1	0	0	0	0	1	0	0	0	0	0	0	0	0	0
AB24	49.9863	179	70	1.86562	21.847	0	129	76	77	0	1			Diltiazem	1					100	1	Warfarin												0	0	0	0	0	1	0	0	0	0	0	0	0	0	0	0
AB25	64.063	183	102.5	2.28263	30.6071	0	141	84	60	0	1	bisoprolol 5	1									Warfarin						simvastatin	1					0	0	0	0	0	0	0	0	0	0	0	0	0	0	0	0
AB26	43.7534	174	103.4	2.23555	34.1525	1	91	56	66	0	1									200	1	Warfarin												0	0	0	0	0	0	0	0	0	0	0	0	0	0	0	0
AB27	30.274	167	77	1.88996	27.6095	1	94	40	100	0	1	bisoprolol 7.5	1							100	1	Warfarin												0	0	0	0	0	0	0	0	0	0	0	0	0	0	0	0
AB28	50.4822	177	117.5	2.40356	37.5052	0	94	57	45	0	1							200	1			Warfarin						atorvastatin 20	1	furosemide 40	1			0	0	0	0	0	0	0	0	0	0	0	1	0	0	0	0
AB29	63.8137	193	108.15	2.40791	29.0343	0	198	102	52	1	0							200	1			Dabigatran 150 BD		Ramipril 1.25 OD	1			Atorvastatin 40	1					1	0	0	0	0	0	0	0	0	0	1	0	0	0	0	0
AB30	35.0247	165	60	1.65831	22.0386	1	100	55	54	1	0							200	1			Dabigatran 150 BD												0	0	0	0	0	0	0	0	0	0	0	1	0	1	0	0
AB31	59.7945	170	89	2.05007	30.7958	1	112	65	60	0	1	Bisoprolol 2.5	1					200	1			Warfarin												0	0	0	0	0	0	1	0	0	0	0	0	0	0	0	0
AB32	67.737	147	78.1	1.7858	36.1423	1	127	81	88	1	0	Bisoprolol 10	1	Amlodipine 5		125	1					Warfarin												1	0	0	0	0	0	0	0	0	0	0	0	0	0	0	0
AB33	60.8904	179	109	2.32803	34.0189	0	160	95	91	0	1			Diltiazem	1							Warfarin												0	0	1	0	0	0	0	0	0	1	0	0	0	0	0	0
AB34	35.6712	183	92.6	2.1696	27.6509	0	107	64	78	0	1			Diltiazem	1							Warfarin												0	0	0	0	0	0	0	0	0	0	0	0	0	0	0	0
AB35	73.4521	160	69.9	1.76257	27.3047	1	138	74	76	0	1			Verapamil 180	1							Apixaban												1	0	0	0	0	1	0	0	0	0	0	0	0	0	0	0
AB36	31.7123	188	86.2	2.12169	24.3889	0	141	87	65	0	1	Bisoprolol 2.5	1							100	1	Warfarin												0	0	0	0	0	0	0	0	0	0	0	0	0	0	0	0
AB37	50.3973	154	90	1.96214	37.9491	1	133	73	122	0	1									200	1	Warfarin						Simvastatin	1					0	0	0	0	0	1	0	0	0	0	0	0	0	0	0	0
AB38	68.7945	170	75	1.88193	25.9516	0	121	80	59	0	1	Bisoprolol 10	1									Warfarin						Simvastatin 40	1					1	0	0	0	0	0	0	0	0	0	0	0	0	0	0	1
AB39	53.263	173	76	1.91108	25.3934	0	144	85	60	0	1	Bisoprolol 1.25	1							100	1	Warfarin						Simvastatin 20	1					0	0	0	0	0	0	0	0	0	0	0	0	0	0	0	0
AB40	70.2274	188	100.8	2.29434	28.5197	0	102	62	51	0	1											Warfarin						Simvastatin 40	1					0	0	0	0	0	0	0	0	1	1	0	0	0	0	0	0
AB41	47.5507	175	101	2.21579	32.9796	0	90	45	65	0	1	Bisoprolol 2.5	1					200	1			Warfarin		Ramipril 2.5	1			Rosuvastatin 10	1	Epleronone 25			1	0	0	0	0	0	0	0	0	0	0	0	0	1	0	0	0
AB42	70.4822	178	80	1.98886	25.2493	0	130	78	72	0	1			Verapamil	1							NOAC on abaltion day												0	0	0	0	0	0	0	0	0	0	0	0	0	0	0	0
AB43	44.9452	174	86	2.03879	28.4053	0	107	67	136	1	0	Bisoprolol 10	1			125	1	200	1			Dabigatran 150 BD		Ramipril 10	1			Simvastatin 40	1	furosemide 40	1			1	1	0	0	0	0	0	0	0	0	0	0	0	0	0	0
AB44	53.463	178	78	1.96384	24.6181	0	120	79	51	0	1											Warfarin												0	0	0	0	0	0	0	0	0	0	0	0	0	0	0	1
AB45	69.1534	170	66.7	1.77475	23.0796	1	127	88	65	0	1							200	1			Warfarin												0	0	0	0	0	0	0	0	0	0	0	0	0	0	0	0
AB46	49.9753	153	77.2	1.81135	32.9788	0	151	106	60	1	0	Bisoprolol 2.5	1									Warfarin												0	0	0	0	0	0	0	0	0	0	0	0	0	0	0	0
AB47	73.0301	170	98.7	2.1589	34.1522	1	167	86	67	0	1									100	1	Warfarin												0	0	0	0	0	0	0	0	0	0	0	0	0	0	1	0
AB48	69.2192	177	80	1.98326	25.5354	0	101	73	55	0	1			Verapamil 240	1							Warfarin		rampiril 2.5	1									1	0	0	0	0	0	0	0	0	0	0	0	0	0	0	0
AB49	61.211	182	103	2.28193	31.0953	0	141	103	120	0	1							200	1			Warfarin												0	0	0	0	0	0	0	0	0	0	0	0	0	0	0	0
AB50	77.137	158	57	1.58167	22.8329	1	88	41	85	0	1	bisoprolol 10	1									Warfarin												0	0	0	0	0	0	0	0	0	0	0	0	0	0	0	0
AB51	56.5534	180	112	2.36643	34.5679	0	118	86	98	1	0	bisoprolol 10	1									Warfarin						atorvastatin 20	1					0	0	0	0	0	0	0	0	0	0	0	0	0	0	0	0
AB52	45.7671	180	92.7	2.15291	28.6111	0	104	56	73	1	0	bisoprolol 2.5	1									Warfarin												0	0	0	0	0	0	0	0	0	0	0	0	0	0	0	0
AB53	51.937	183	104	2.29928	31.055	0	128	75	62	1	0	Bisoprolol 5	1					200	1			Warfarin		ramipril 10	1									0	0	0	0	0	0	0	0	0	0	0	0	0	0	0	0
AB54	43.726	183	92.2	2.16491	27.5314	0	143	83	66	1	0									100	1	Warfarin												0	0	0	0	0	0	0	0	0	0	0	0	0	1	0	0
AB55
AB56	56.7836	178	104	2.26765	32.8241	0	150	99	72	1	0			amlodipine 5				200	1			Warfarin				losartan 100	1	simvastatin 40	1	indapamide 2.5		1		1	0	0	0	0	0	0	0	0	0	0	0	0	0	0	0
AB57	65.5945	160	60.8	1.64384	23.75	1	143	80	68	0	1	propanolol 20 BD	1							100	1	Rivaroxaban		ramipril 10	1			simvastatin 40	1					0	0	0	0	0	0	0	0	0	0	0	0	0	1	0	0
AB58	44.6658	179	95	2.17339	29.6495	0	100	60	68	0	1	bisoprolol 1.25	1							50	1	Warfarin												0	0	0	0	0	0	0	0	0	0	0	0	0	0	0	1
AB59	60.6658	160	98.2	2.08913	38.3594	1	117	47	79	1	0	nebivolol 7.5	1			250	1					Warfarin												0	0	0	0	0	0	0	0	0	0	0	0	0	0	0	0
AB60	50.4384	182	83	2.04844	25.0574	0	116	80	90	1	0	bisoprolol 5	1									Warfarin		ramipril 7.5	1									0	0	0	0	0	1	0	0	0	0	0	0	1	0	0	0
AB61	55.2767	182	97	2.21447	29.2839	0	151	100	57	0	1	bisoprolol	1									Rivaroxaban												1	0	0	0	0	0	0	0	0	0	0		0	0	0	0
AB62	56.9836	176	77	1.94022	24.858	0	126	78	69	0	1												75											0	0	0	0	0	0	0	0	0	0	0		0	0	0	0
AB63	60.6877	179	120	2.44268	37.452	1	145	83	80	0	1	bisoprolol 2.5	1									Warfarin												0	0	0	0	0	0	0	0	0	0	0	0	0	0	0	0
AB64	55.3562	168	72	1.83303	25.5102	0	120	72	66	0	1																							0	0	0	0	0	0	0	0	0	0	0	0	0	0	0	0
AB65	72.0301	155	101.2	2.0874	42.1228	1	113	66	71	1	0			Verapamil 200	1	125	1	100	1			Warfarin				Losartan 100	1	Simvastatin 20	1	spironolactone 25, furosemide 40	1		1	1	0	0	0	0	0	0	0	1	1	0	0	0	0	0	0
AB66	59.2603	162	67.1	1.73767	25.5677	1	106	54	65	0	1	Bisoprolol 5	1									Warfarin												0	0	0	0	0	0	0	0	0	0	0		0	0	0	0
AB67	55.9342	181	104.9	2.29655	32.0198	0	95	60	127	0	1	Bisoprolol 10	1									Warfarin		Ramipril 2.5	1					Furosemide 40	1			0	0	0	0	0	0	0	0	0	0	1	0	0	1	0	0
AB68
AB69	52.6192	190	86	2.13047	23.8227	0	154	96	61	0	1	Bisoprolol 1.25	1							200	1	Rivaroxaban												0	0	0	0	0	0	0	0	0	0	0	0	0	0	0	0
AB70	68.1753	175	100	2.20479	32.6531	0	145	88	111	0	1											Warfarin												1	1	1	0	0	0	0	0	0	0	0	0	0	0	0	0
AB71	38.8274	185	93	2.18613	27.1731	0	104	71	112	0	1	metoprolol 100	1			125	1					Warfarin												0	0	0	0	0	1	0	0	0	0	0	0	0	0	0	0
AB72	42.8384	191	108	2.39374	29.6045	0	105	61	69	1	0	bisoprolol 10	1									Apixaban												0	0	0	0	0	0	0	0	0	0	0	0	1	1	0	0
AB73	62.0164	172	82	1.97934	27.7177	1	115	78	78	0	1	bisoprolol	1									Warfarin		enalapril	1			simvastatin	1	indapamide		1		1	0	0	0	0	0	0	0	0	0	0	0	0	0	0	0
AB74	60.4575	193	105	2.37259	28.1887	0	152	101	57	1	0							200	1			Warfarin				irbesartan 300	1			bendrofluazide 2.5		1		1	0	0	0	0	0	0	1	0	0	0	0	0	0	0	0
AB75	46.9753	180	101.6	2.25389	31.358	0	149	96	74	0	1	bisoprolol 10	1									Warfarin												1	0	0	0	0	1	0	0	0	0	0	0	0	0	0	0
AB76	66.8986	184	103	2.29444	30.423	0	127	72	57	1	0	bisoprolol 5	1							PRN		apixaban				losartan 100	1	atorvaastatin 10	1					1	0	0	0	0	0	0	0	0	0	0	0	0	0	0	0
AB77	65.611	170	74	1.86934	25.6055	1	154	90	74	0	1	sotalol 160	1									Warfarin		ramipril 10	1									1	0	0	0	0	0	0	0	0	0	0	0	0	0	0	0
AB78	66.189	170	82	1.9678	28.3737	1	131	68	69	0	1											Warfarin												0	0	0	0	0	0	0	0	0	0	1	0	0	0	0	0
AB79	78.3973	170	72	1.84391	24.9135	1	133	75	75	1	0	metoprolol 100	1									dabigatran												0	0	0	0	0	0	0	0	0	0	0	0	0	0	0	0
AB80	70.5616	186	102	2.29565	29.4832	0	129	83	84	1	0	bisoprolol 1.25	1									Warfarin		ramipril 10	1			rosuvastatin 5	1					0	0	1	0	0	0	0	0	0	0	0	0	0	0	0	0
AB81	70.7616	183	95.2	2.19985	28.4272	0	118	81	92	1	0											Warfarin						atorvastatin 20	1					0	0	0	0	0	0	0	0	0	0	0	0	0	0	0	1
AB82	65.6329	178	75	1.9257	23.6713	0	113	73	71	0	1	neviolol 10	1							200	1													0	0	0	0	0	0	0	0	0	0	0		0	0	0	0
AB83	61.0274	168	74.3	1.86208	26.3251	0	138	72	67	0	1											Rivaroxaban												1	0	0	0	0	0	0	0	0	0	0	0	0	0	0	0
AB84	58.4603	186	86.2	2.11037	24.9162	0	126	79	58	0	1											Warfarin												0	0	0	0	0	0	0	0	0	0	0	0	0	0	0	0
AB85	30.0301	170	129.8	2.47577	44.9135	1	108	60	96	0	1	bisoprolol 5 (PRN)	1									Warfarin												0	0	0	0	0	0	0	0	0	0	0	0	0	0	0	1
AB86	65.2959	202	128	2.67997	31.3695	0	141	87	116	0	1	bisoprolol 10	1	amlodipine 5								Warfarin						pravastatin	1					1	0	0	0	0	0	0	0	0	0	0	0	0	0	0	0
AB87	54.5699	180	90.6	2.12838	27.963	0	134	92	76	0	1			diltiazem 120	1							Warfarin	75			losartan	1			bendrofluazide 2.5		1		1	1	0	0	0	0	0	0	0	0	0	0	0	0	0	0
AB88	53.6164	170	94	2.10687	32.526	0	124	80	69	1	0	bisoprolol 10	1					200	1			Warfarin												0	0	0	0	0	0	0	0	0	0	0	0	0	0	0	0
AB89	27.0493	186	79.3	2.02415	22.9217	0	135	95	69	1	0			diltiazem 120	1					50	1	Warfarin												0	0	0	0	0	0	0	0	0	0	0	0	0	0	0	0
AB90	66.3671	185	87	2.11443	25.42	0	184	81	73	0	1											Warfarin												1	0	0	0	0	0	0	0	0	0	0	0	0	0	0	0
AB91	31.8493	185	101.2	2.28047	29.569	0	147	86	84	0	1	sotalol 160	1									Warfarin												0	0	0	0	0	0	0	0	0	0	0	0	0	0	0	0
AB92	52.5123	193	117.95	2.51464	31.6653	0	151	74	74	0	1	bisoprolol 10	1							disopyramide 500		Warfarin		enalapril 10	1									1	0	0	0	0	0	0	0	0	0	0	0	0	0	0	0
AB93	64.9096	172	100.8	2.19454	34.0725	1	178	89	51	0	1	bisoprolol 5	1	felodipine 2.5								Warfarin				candesartan 16	1							1	0	0	0	0	0	0	0	0	0	0	0	0	0	0	0
AB94	56.8575	165	68.9	1.77705	25.3076	1	111	79	92	0	1	bisoprolol 7.5	1									Warfarin		ramipril 5	1					furosemide 40	1			1	0	0	0	0	0	0	0	0	0	0	0	0	0	0	0
AB95	60.3808	165	106.8	2.21246	39.2287	1	134	72	68	0	1	bisoprolol 10	1									warfarin						Atorvastatin 20	1					0	1	0	0	0	0	0	0	0	0	0	0	0	0	0	0
																																		31	9	5	0	0	6	4	2	3	5	6	2	3	5	1	5
																																		32.6316	9.47368	5.26316	0	0	6.31579	4.21053	2.10526	3.15789	5.26316	6.31579	2.10526	3.15789	5.26316	1.05263	5.26316
[truncated: 40 more columns]
